# Supplementary material for: Factors Associated with Impact of Event Scores Among Ontario Education Workers During the COVID-19 Pandemic
Source: Int J Environ Res Public Health. 2024 Oct 31;21(11):1448. doi: 10.3390/ijerph21111448 (PMC11593698; doi:10.3390/ijerph21111448)
Supplement: Supplementary file 1 [file ijerph-21-01448-s001.zip]

Archive with 1 entries (1 files):
- ijerph-3198199-supplementary.pdf
